# Supplementary material for: Characterization of Bacillus pacificus G124 and Its Promoting Role in Plant Growth and Drought Tolerance
Source: Plants (Basel). 2024 Oct 13;13(20):2864. doi: 10.3390/plants13202864 (PMC11511372; doi:10.3390/plants13202864)
Supplement: Supplementary file 1 [file plants-13-02864-s001.zip]

Archive with 1 entries (1 files):
- plants-3228168-supplementary.pdf
